# Supplementary material for: Divergent Antiviral Mechanisms of Two Viperin Homeologs in a Recurrent Polyploid Fish
Source: Front Immunol. 2021 Aug 31;12:702971. doi: 10.3389/fimmu.2021.702971 (PMC8438203; doi:10.3389/fimmu.2021.702971)
Supplement: Supplementary Table S1 — Primers used in this study. [file Table_1.xlsx]

## Sheet: Sheet1
Primer name	Sequence of Oligonucleotide (50-30)	Purpose
elfa-RT-F	AGACCAGCAAATACTATGTCACCA	qRT-PCR
elfa-RT-R	GGCACAGTTCCAATACCTCCAA	qRT-PCR
viperin-A-F	CAGCCCTGTGGGGATGGATTTATAT	qRT-PCR
viperin-A-R	GAAAATGACCTCTCTCGTGAAGGAA	qRT-PCR
viperin-B-F	CCCTTTTGGGATGGATTTTGCG	qRT-PCR
viperin-B-R	GACTGCCGTTGCTCACGATGCT	qRT-PCR
CyHV-2rtF	TTAGCGTCAGGTCCATAG	qRT-PCR
CyHV-2rtR	GGCGTGTAGAAATCAAAC	qRT-PCR
viperin-A-F1	TTTGGGATGGATTTTGCGG	qRT-PCR
viperin-A-R1	TTACACTGCTTGGAGTTCT	qRT-PCR
viperin-B-F1	GTGGGGATGGATTTATATGCTC	qRT-PCR
viperin-B-R1	GTTTACACTGCTTGGAGTAG	qRT-PCR
viperin-for cas9-F	GCGAGGCTTACGACTTCT	qRT-PCR
viperin-for cas9-R	TTGCTCACGATGCTGACG	qRT-PCR
88R-F	CAGACCAAGAACTACGTGGG	PCR
88R-R	CCTCGGCCTTGGCGATGTTGTA	PCR
146R-F	CTACCCACCAGACTACCC	PCR
146R-R	TCACAACCACCGTCCCACTA	PCR
ATG5-F	ATAATAATGGCAGATGACAAGG	Cloning
ATG5-F1	ATGGCAGATGACAAGGATG	Cloning
ATG5-R	GTCACTTGGCGCTGGGATG	Cloning
becn1-F	ATGGAGGGTTTGAAGTTTTCTA	Cloning
becn1-R	CTATCGGTTGTAAAACTGAGAT	Cloning
viperin-A/B△N-F GFP Nhei	CTA GCTAGC ATGACTCCAAGCAG	Truncating
viperin- A/B△C -R GFP KPNI	CGGGGTACCCATCTTCTCATCAAAA	Truncating
viperin- A/B△C -R DsRed KPN1	CGGGGTACCGTCATCTTCTCATCAAAA	Truncating
viperin-A-△M1/Vig-B△M1 R	TCTTCGCAGTGTGGAACTGCCGGGTA	Deletion
viperin-A-△M1/Vig-B△M1 F	CACACTGCGAAGACATCTTTCG	Deletion
viperin-A-F-GFP Nhei	CTA GCTAGC ATGTTGACATCAAACCA	Cloning
viperin-A-R GFP KPNI	CGGGGTACCCCAGTCCAGTTTC	Cloning
viperin-A-F DsRed XhoI	CCG CTCGAG ATGACTCCAAGCAG	Cloning
viperin-A-R DsRed KPN1	CGGGGTACCGTCCAGTCCAGTTTCA	Cloning
viperin-B-F GFP Nhei	CTA GCTAGC ATGCGCTCTCTGAGC	Cloning
viperin-B-R GFP KPNI	CGGGGTACCCCACTCCAATTTCAT	Cloning
viperin-B-F DsRed XhoI	CCG CTCGAG ATGCGCTCTCTGAGC	Cloning
viperin-B-R DsRed KPN1	CGGGGTACCGTCCACTCCAATTTCAT	Cloning
ORF46R-F DsRed Hind III	CCC AAGCTT ATGCCTCTACCGCCAACC	Cloning
ORF46R-R DsRed KPN1	CGGGGTACCGTAAAGAGGTACGGGGTA	Cloning
ORF46R-F GFP Nhei	CTA GCTAGC ATGCCTCTACCGCCAA	Cloning
ORF46R -R GFP KPNI	CGGGGTACCAAAGAGGTACGGGGTAGGC	Cloning
ORF46R-F-KPN1	ACTTAAGCTTGGTAC ATGCCTCTACCGCCAACCGCCATT	Cloning
ORF46R -FLAG R	CCGCTCGAGTTACTTATCGTCGTCATCCTTGTAATCAAAGAGGTACGGGGTAGGC	Cloning
ORF46R-R-XHOL HA	CCGCTCGAGTTAAGCGTAATCTGGAACATCGTATGGGTAAAAGAGGTACGGGGTAGGC	Cloning
CMV-HA-ATG5-FP	CCGGAATTCGGATGGCAGATGACAAGG	Cloning
CMV-HA-ATG5-RP	CCGCTCGAGTCAGTCACTTGGCGCTG	Cloning
CMV-HA-Becni1-FP	CCGGAATTCGGATGGAGGGTTTGAAGTTTTC	Cloning
CMV-HA- Becni1-RP	CCGCTCGAGCTATCGGTTGTAAAACTGAG	Cloning
CMV-HA-LC3-FP	CCGGAATTCGGATGCCTTCGGAAAAGAC	Cloning
CMV-HA-LC3-RP	CCGCTCGAGTTACTGAGGACACGCAGTTC	Cloning
LC3-F GFP Nhei	CTA GCTAGC ATGCCTTCGGAAAAGAC	Cloning
LC3-R GFP KPNI	CGGGGTACCCTGAGGACACGCAG	Cloning
LC3-F DsRed XhoI	CCG CTCGAG ATGCCTTCGGAAAAGAC	Cloning
LC3-R DsRed KPN1	CGGGGTACCGTCTGAGGACACGCAG	Cloning
3’RACE-1	AAACCCCTGTCGGAAACATCAGTCG	Cloning
3’RACE-2	CAGAAAGAGGGCTCCAGCAATCAGC	Cloning
3’RACE-3	CACTGCAAAGACCTCTTTCGTCTTGC	Cloning
5’RACE-1	ACTGTTCTGCCCAGCGTTTTCACCT	Cloning
5’RACE-2	GCACCAGCTCTCCCAGAAAATGACC	Cloning
5’RACE-3	AAGGGCTCTCCACCAGAAAAGTTGAC	Cloning
NUP	AAGCAGTGGTATCAACGCAGAGT	Cloning
